# Supplementary material for: Identifying Complex lncRNA/Pseudogene–miRNA–mRNA Crosstalk in Hormone-Dependent Cancers
Source: Biology (Basel). 2021 Oct 9;10(10):1014. doi: 10.3390/biology10101014 (PMC8533463; doi:10.3390/biology10101014)
Supplement: Supplementary file 1 [file biology-10-01014-s001.zip]

Archive with 1 entries (1 files):
- biology-1401896-supplementary.pdf
